# Supplementary material for: The folate-coupled enzyme MTHFD2 is a nuclear protein and promotes cell proliferation
Source: Sci Rep. 2015 Oct 13;5:15029. doi: 10.1038/srep15029 (PMC4602236; doi:10.1038/srep15029)
Supplement: Supplementary Table S1 [file srep15029-s2.xls]

## Sheet: Amino acid cluster
Dataset ID	Description
GSE27291	Expression data from human TCRVg9-positive gamma delta T lymphocytes
GSE22167	Reprogramming of T Cells from Human Peripheral Blood
GSE9348	Expression data from healthy controls and early stage CRC patient's tumor
GSE26682	MRE11 Deficiency Increases Sensitivity to Poly(ADP-ribose) Polymerase Inhibition in Microsatellite Unstable Colorectal Cancers.
GSE24621	Direct conversion of human fibroblasts to multilineage blood progenitors
GSE25814	Effects of redox modulation by inhibition of Thioredoxin reductase on radiosensitivity and gene expression
GSE18072	Gene expression profiles of dental follicle cells before and after osteogenic differentiation in vitro
GSE17936	Nkx2.5 regulates Jarid2 during outflow tract morphogenesis
GSE17910	In vitro differentiation of P19CL6 cardiogenic embryonic carcinoma cells
GSE19179	Gene expression profile of Serially Mixed samples of MDA-MB231 and Mouse Astrocytes
GSE22605	Pluripotent embryonic stem cells and multipotent adult germline stem cells reveal similar transcriptomes including pluripotency-related genes
GSE26058	Cytoplasmic Accumulation of Incompletely Glycosylated Sex Hormone-binding Globulin (SHBG) Enhances Androgen Action in Proximal Convoluted Tubule Epithelial Cells
GSE28021	Identification of Tfeb-dependent genes downstream of mTORC1 in MEFs
GSE1922	Leukemia study / K562 cell line
GSE9234	Correlation of microRNA levels during hypoxia with predicted target mRNAs through genome-wide microarray analysis
GSE28558	Gene expression analysis in A549 cells
GSE23549	Enhancer-like function for long non-coding RNAs in human
GSE770	CCF_Almasan_CaPK
GSE29903	Identification of inflammatory gene modules based on variations of human endothelial cell responses to oxidized lipids
GSE19098	Expression data from human umbilical vein endothelial cells (HUVECs) as a function of cell adhesion and VEGF exposure
GSE22432	TGF-Î\.b21 Accelerates Dendritic Cell Differentiation from Common Dendritic Cell Progenitors (CDPs) and Directs Subset Specification Towards Conventional Dendritic Cells
GSE14429	Alteration of gene expression profile in HEK293 cells treated with proteasome inhibitor epoxomicin
GSE32423	Expression data from naive and memory CD8 T cells cultured in presence or absence of IL-4
GSE4950	murine T-cells from wildtype and Gfi1 knockout mice
GSE5821	Rapamycin treatment of CEM_C1 cells 24 hours
GSE17160	Regulatory mechanisms of TSG-6 (TNF-alfa-induced protein-6: Tnfip6)-deficient and wild-type synovial fibroblasts
GSE26212	The effects of EBV transformation on gene expression and methylation levels
GSE26210	The effects of EBV transformation on gene expression
GSE18370	21T series cell lines show distinct stage-specific gene expression alterations
GSE6494	Expression data from human liver cell line induced by PCB153
GSE17624	Expression data from human Ishikawa cells treated with Bisphenol A
GSE15468	Application of blood transcriptomics to identify three novel biomarkers for monitoring anti-TGFbeta therapy
GSE15811	ZMYM2/FGFR1, BCR/FGFR1 or BCR/ABL1 in human cord blood CD34+ cells reveals similar but distinct gene expression profiles
GSE5996	Distinct Gene Expression Patterns in Biomechanically Stretched Cardiomyocytes
GSE9735	B6_IL1218_WAP
GSE9314	Expression data from mouse lung with recombinant human soluble PBEFtreatment and ventilator-induced lung injury
GSE7486	Gene expression analysis in absence epilepsy using a monozygotic twin design
GSE10299	Tumor Growth and Prognosis of Squamous Cell Carcinoma of the Head and Neck is Linked to Protein Kinase C Alpha
GSE25547	Profiling of promoter occupancy by PPARÎ\[PlusMinus] in human hepatoma cells via ChIP-chip analysis
GSE24434	Host cell transcriptome response to expression of the human cytomegalovirus (hCMV) 72-kDa immediate-early 1 (IE1) protein
GSE22818	Comparison of Saffron and Photobiomodulation on the light damaged rat retina.
GSE22537	Gene expression changes in response to doxycyline-induced expression of proinsulin (C96Y)-GFP in an INS-1 insulinoma cell line
GSE5680	Expression data for an eQTL experiment in rat eye
GSE8128	E14 ES cells and Embryoid bodies
GSE19274	Expression profiling in Neuroblastoma Primary tumors and Cell lines
GSE12078	Ctr9 knockdown in mouse ES cells
GSE28785	Effects of SAA treatment on global gene expression in THP-1 derived macrophages
GSE32492	Identification of Candidate Tumor Suppressor Genes Inactivated by Promoter Methylation in Melanoma
GSE10424	MyoD wt, Time Course
GSE10430	MyoD-/-, Time Course
GSE4218	Spheroid Formation and Recovery of Human T98G Glioma Cells at Ambient Temperature
GSE1776	Control and starved myotubes
GSE20505	Expression data from CD34+ hematopoietic progenitor cells
GSE23741	Expression data from untreated and rottlerin-treated normal and systemic sclerosis-derived human fibroblasts
GSE19567	Imatinib and Nilotinib induced molecular changes in Philadelphia chromosome-positive Chronic Myelogenous Leukemia
GSE17204	Parkinson's disease-associated DJ-1 is required for the expression of GDNF receptor Ret in human neuroblastoma cells
GSE13009	MCF7 EGF, HRG stimulation
GSE7561	Expression data from IGF-I-stimulated MCF-7 cells
GSE26834	Expression data from MCF-7 cells stimulated by Estrogen or IGF-I
GSE7848	Effect of actein on the growth of the MDA-MB-453 breast cancer cell lines as a function of time and concentration.
GSE20620	Global analysis of gene expression by SV40 T antigen in mouse embryo fibroblasts
GSE4463	Cell Culture A and B chips on EOM and leg
GSE32994	Oct4 and jhdm1b infected MEF with or without vitamin C treatment
GSE30391	Expression data from human Wharton's jelly stem cells
GSE31049	Circadian temporal profiling of MMH-D3 hepatocytes
GSE16193	Interfering with Proximal TLR4 to NF-kappaB Signal Transduction in Human Monocytes
GSE5478	Expression data from metanephric mesenchyme induced to convert into nephron epithelia
GSE30004	Effect of TGF-B treatment on human vascular smooth muscle cells
GSE12267	Gene Expression Profile of Osteogenic Cells Derived from Human Bone Marrow and Trabecular Bone
GSE11415	C2C12 differentiation time course to observe changes between myoblasts and myotubes
GSE34934	Expression data from BDC2.5 TCR Tg, preselected Rag-/-.B6 and Rag-/-.NOD.H2b thymocytes upon antigenic stimulation
GSE29639	The leukemia-specific fusion gene ETV6/RUNX1 perturbs distinct key biological functions primarily by gene repression
GSE14964	Genome-wide analysis of YY2 versus YY1 target genes
GSE22336	UDP-GlcNAc 2-epimerase/ManNAc kinase (GNE) is an inducer of apoptotic processes in Capan-1 pancreatic carcinoma cells: GNE silencing
GSE27041	OXPHOS complex I deficiency leads to transcriptional changes of the Nrf2-Keap1 pathway and selenoproteins.
GSE16715	Expression profiling in Williams-Beuren Syndrome patient fibroblast cell lines
GSE15799	Expression data from NS398-treated and control HT29 colon adenocarcinoma cell line samples
GSE23399	Gene expression profling of human breast carcinoma-associated fibroblasts treated with paclitaxol or doxorubicin at therapeutically relevant doses
GSE5230	Epigenetics of gene expression in human hepatoma cells
GSE4731	Effect of GPI-PLD on global gene expression in HepG2 cells
GSE6878	Expression data from human liver cells
GSE11917	Vitamin D sterol effects on coronary ASMC genes
GSE14383	Effects of chronic exposure of human bronchial epithelial cells to low doses of cigarette smoke condensate
GSE14461	Response of bronchial epithelial cells to low doses of cigarette smoke condensate
GSE14385	Response of bronchial epithelial cells to low doses of cigarette smoke condensate and subsequent demethylation agent
GSE16089	Networking of differentially expressed genes in human Saos-2 osteosarcoma cells resistant to methotrexate
GSE13400	Exposure of SKGT4 and HET-1A cell lines to deoxycholic acid (DCA)
GSE21725	Global analysis of the impact of environmental perturbation on cis-regulation of gene expression: DEX, 24hr
GSE21726	Global analysis of the impact of environmental perturbation on cis-regulation of gene expression: PGE2, 24hr
GSE15678	Population genomics in a disease targeted primary cell model
GSE21410	Global analysis of the impact of environmental perturbation on cis-regulation of gene expression: BMP2, 2hr
GSE2449	VSV7day
GSE14828	FGF-2 ENHANCES PROLIFERATION AND DELAYS LOSS OF CHONDROGENIC POTENTIAL IN HUMAN ADULT BONE MARROW-DERIVED MSCs
GSE8440	Expression data from Congenital disorders of Glycosylation type-1 patients (CDG-I)
GSE20963	Gene expression profiles of dental follicle cells after 7 days of differentiation in vitro with BMP2, IGF2 and dexamethasone
GSE14474	The Effects of Static Magnetic Fields on Human Embryonic Cells
GSE17032	Expression data from human fibroblasts
GSE9768	Identification of genes modulated by acid and bile in a Barrett's oesophagus cell line
GSE33552	Expression data from MDA-MB-231 cell line treated with Zoledronate, or Fluvastatin, or mock-treated control cells.
GSE18684	Fine mapping of androgen regulated genes in LNCaP cells
GSE23603	Gene expression in ovarian cancer
GSE23553	Gene expression changes with induction of in-vitro platinum-resistance in ovarian cancer cell lines.
GSE13487	Antitumor efficacy of RAF inhibitor GDC-0879 involving BRAFV600E mutational status and ERK/MAPK pathway suppression
GSE13122	The Effect of Translocation-Induced Nuclear Re-organization on Gene Expression
GSE30169	Expression of human aortic endothelial cells treated with or without oxidized phospholipids (II)
GSE19182	Gene expression profiling of differentiated HNECs stimulated by IL4, IL13, IFNalpha, IFNbeta, IFNgamma and controls
GSE32474	Comparison between cell lines from 9 different cancer tissue (NCI-60) (Affymetrix U133 Plus 2.0)
GSE10946	Gene expression microarray profiles of cumulus cells in lean and overweight-obese polycystic ovary syndrome patients
GSE33051	GlcNAcylation of histone H2B facilitates its monoubiquitination
GSE33050	GlcNAcylation of histone H2B facilitates its monoubiquitination [Affymetrix data]
GSE19519	Expression levels in immortalized B cells from unrelated individuals and twins undergoing ER stress
GSE31040	Gene expression analysis of human lymphoblastoid cell lines
GSE6477	Expression data from different stages of plasma cell neoplasm
GSE2658	Gene Expression Profiles of Multiple Myeloma
GSE4204	Gene Expression Profiles of Multiple Myeloma Before Treatment
GSE26863	MMRC expression and aCGH reference collection
GSE26760	MMRC expression reference collection
GSE4581	Gene Expression Profiles of Multiple Myeloma (N=414) Before Treatment
GSE24080	MAQC-II Project: Multiple myeloma (MM) data set
GSE16716	MicroArray Quality Control Phase II (MAQC-II) Project

## Sheet: Cell cycle
Dataset ID	Description
GSE28037	Gene expression data from WT and SREBP-1a deficient macrophages
GSE9339	Analysis of the MSX1 downstream signaling network in neuroblastoma
GSE15303	Identification of Myelin-gene Regulatory Factor as a Critical Transcriptional Regulator Required for CNS Myelination
GSE15324	Control of CD8+ T cell proliferation by the transcription factor ELF4
GSE11103	Study of human immune and memory T cells using microarray
GSE28117	IL-4 mediated gene expression profiles in vascular endothelial cells
GSE25257	Expression data from wild-type and Zmpste24-/- mouse embryonic fibroblasts (MEFs) at an early passage (passage 3, P3)
GSE5332	mTOR pathway controls mitochondrial gene expression and respiration through the YY1/PGC-1alpha transcriptional complex
GSE16452	Human BE(2)-C neuronal responses to type I IFN stimulation and WEEV infection
GSE32473	Gene expression is differently affected by pimecrolimus and betamethasone in lesional skin of atopic dermatitis.
GSE9169	Gene expression during neuronal differentiation in two subtypes of SH-SY5Y
GSE24791	Expression profile of human natural killer cells co-cultured with P. falciparum infected erythrocytes
GSE14386	Interferon beta-1a-induced changes in gene expression in PBMCs derived from CIS patients
GSE27149	Expression data from murine vaginal samples following adjuvant treatment
GSE16363	Microarray Analysis of Lymphatic Tissue Reveals Stage-Specific, Gene-Expression Signatures in HIV-1 Infection
GSE5007	Expression data for LMF
GSE14302	Identification of human Myc- and Lin-28B-responsive transcripts
GSE12764	Gene expression changes upon expression of activated versions of MEK1 and HRAS in MCF10A cells
GSE29625	Human embryonic stem cells derived from embryos at different stages of development share similar transcription profiles
GSE19713	Expression data of 3 prostate cancer stem cell primary lines comparing spheres and parental/adherent culture
GSE7759	Spatial and Temporal Analysis of Gene Expression During Growth and Fusion of the Mouse Facial Prominences
GSE12452	mRNA expression profiling of nasopharyngeal carcinoma
GSE30747	AML mouse models
GSE30746	Expression data from murine Tet-off MLL-AF9/Ras acute myeloid leukemia cell lines following withdrawal of MLL-AF9
GSE9764	Carcinoma Associated Fibroblast Like Differentiation of Human Mesenchymal Stem Cells
GSE12662	Normal human bone marrow CD34+ cells, promyelocytes, and neutrophils and PR9 cell line PML-RARA induction time course
GSE8671	Transcriptome profile of human colorectal adenomas.
GSE9533	PPARalpha-mediated effects of dietary lipids on intestinal barrier gene expression
GSE34714	Routine use of microarray-based gene expression profiling to identify patients with low cytogenetic risk acute myeloid leukemia: accurate results can be obtained even with suboptimal samples. (test samples)
GSE9297	Genomic profile of IL10-/- knocked out colitis model
GSE5198	Transcriptional profiling of mouse ileum in response to colonization with a zebrafish or mouse gut microbiota
GSE15781	New specific molecular targets for radiochemotherapy in colorectal cancer
GSE9750	Identification of gene expression profiles in cervical cancer
GSE15460	Oncogenic Pathway Combinations Predict Clinical Prognosis in Gastric Cancer
GSE23031	Ribavirin Treated Huh7.5.1 Cells
GSE3369	Affymetrix U133Plus2.0 data sets of Human Myeloma Cellline JJN3 with non-specific, scrambled shRNA or CKS1B shRNA
GSE26066	Expression analysis of astrocytes isolated from the rat forebrain
GSE19679	The influence of Snail expression on mRNA transcription levels in II-18 cells
GSE14526	Epigenotyping by quantitative DNA methylation analysis revealed three epigenotypes in colorectal cancer
GSE18161	Washing scaling of microarray expression
GSE9091	Reanalysis of GSE8884 Samples with Leukocyte Samples from GSE3284.
GSE7507	Expression data of MB114 Endothelial cells during in vitro angiogenesis on Matrigel
GSE16874	Expression in wild type and TgDREAM mouse B cells unstimulated or 2 days after LPS+IL4 stimulation
GSE16355	Lymphatic endothelial cells (LEC) transfected with the KSHV microRNA cluster
GSE8056	Gene Expression Profiles in Thermally Injured Human Skin: A Temporal Microarray Analysis
GSE11224	Expression data from developing mouse placenta
GSE11220	Timecourse of developing mouse placenta, with placental and decidual tissues profiled separately
GSE11222	Placental and decidual timecourse samples normalized and modeled with an undissected e17 sample
GSE9819	Comparisons of Affymetrix Whole-Transcript Human Gene 1.0 ST array with standard 3' expression arrays
GSE1614	Caco-2 differentiation
GSE2350	Normal and transformed human mature B cells
GSE10710	Bcl2-induced vascular maturation
GSE837	angiogenesis
GSE6253	A Gene Expression Signature Predicts Survival of Patients with Stage I Non-Small Cell Lung Cancer
GSE7463	Expression data from 43 Ovarian tumors
GSE96	Large-scale analysis of the human transcriptome
GSE14308	Epigenetic Mechanisms Underlie T Cell Plasticity
GSE34935	Expression data from BDC2.5 TCR Tg thymocytes on B6g7 and NOD background
GSE12466	Transcriptional signatures of Itk-deficient CD3+, CD4+ and CD8+ T-cells
GSE21822	Role of sex chromosome complement in autosomal gene expression
GSE7764	mRNA expression profiles of resting and IL-15 activated murine NK cells
GSE33879	Comparative Expression Profile of miRNA and mRNA in Primary Peripheral Blood Mononuclear Cells Infected with Human Immunodeficiency Virus (HIV-1)
GSE33877	Comparative Expression Profile of miRNA and mRNA in Primary Peripheral Blood Mononuclear Cells Infected with Human Immunodeficiency Virus (HIV-1) [mRNA]
GSE7345	Germline NRAS mutation causes a novel human autoimmune lymphoproliferative syndrome
GSE17302	IFNÎ\[PlusMinus]-mediated gene expression patterns
GSE18135	Gene Expression Profile of Androgen Modulated Genes in the Murine Fetal Developing Lung
GSE26876	Time kinetics of gene expression in NK92 cells after Plasmodium falciparum-iRBC encounter
GSE13330	Senescent Stromal-Derived Osteopontin Promotes Preneoplastic Cell Growth
GSE22288	Controlled ErbB receptor dimerization
GSE13270	Diabetes biomarker disease progression study in rat liver
GSE13874	microRNA-1 negatively regulates expression of the hypertrophy-associated genes calmodulin and Mef2a
GSE28191	Time-course expression: hiPSC differentiation toward cardiomyocytes
GSE15960	Expression data from human colonic epithelial cells normal (N), adenoma (AD) or colorectal cancer (CRC) tissues
GSE28656	Genes regulated by Nkx2-3 in human intestinal microvascular endothelial cells
GSE23040	Loss of Hepatocyte-Nuclear-Factor-1Î\[PlusMinus] Impacts on Adult Mouse Intestinal Epithelial Cell Growth and Cell Lineages Differentiation
GSE15638	MEF wt versus Med23-/- KO after 20% Serum Stimulation
GSE13044	Gene expression profiling in the lung and liver of low and high dose Perfluorooctanoic Acid exposed mouse fetuses
GSE19176	Role of Bmi1 in Shh-mediated shift in gene expression levels
GSE19670	Expression array analysis of the effects of vitamin D3 and mutp53
GSE6998	Expression profiling of developmental and regenerating liver in mice
GSE6980	The Differentiation and Stress Response Factor, XBP-1, Drives Multiple Myeloma Pathogenesis
GSE5921	Differential expression of BMP4-regulated genes associated with commitment of C3H10T1/2 cells into adipocytes
GSE32301	Expression profiling of RBM38-knocked down and control MCF7 cells with and without doxorubicin treatment
GSE5350	MicroArray Quality Control (MAQC) Project
GSE3483	Genome-wide expression analysis of satellite cells
GSE12762	Effect of 4-Hydroxynonenal on gene expression. Comparison of HSF1-siRNA silenced vs control cells
GSE4526	Gene expression signature and the prediction of recurrence in stage III colorectal cancer by DNA microarray
GSE6136	Expression data from murine BRD2-mediated lymphomas
GSE21973	A revised map of the human progenitor hierarchy reveals origin of macrophages and dendritic cells in early lymphoid development
GSE9666	Prostate cancer fiber model
GSE5350	MicroArray Quality Control (MAQC) Project
GSE21837	Expression data from unactivated vs. activated PBMCs
GSE13471	Expression data from human normal pre-frontal cortex, liver, and colon tissues and colon tumors
GSE2280	Prediction of lymphatic metastasis from primary squamous cell carcinoma of the oral cavity
GSE411	Effect of SOCS3 on the transcriptional response of bone marrow-derived macrophages to IL-6
GSE27914	Expression data from LNCap cell line treated with COP1 (RFWD2), ETV1, and JUN siRNAs
GSE21687	Comparative genomics matches mutations and cells to generate faithful ependymoma models
GSE2328	Application of genome-wide expression analysis to human health & disease
GSE23501	DNA methylation signatures define molecular subtypes of Diffuse Large B Cell Lymphoma
GSE6287	Profiling of microdissected kidney structures - MOE430 platform
GSE23906	Evaluation of gene expression data generated from expired Affymetrix GeneChipÂ® microarrays using MAQC reference RNA samples
GSE7745	Mapping of HNF4Î\[PlusMinus] binding sites, acetylation of histone H3 and expression in Caco2 cells
GSE6791	Gene Expression Profiles of HPV-Positive and -Negative Head/Neck and Cervical Cancers
GSE30153	B cell signature during inactive systemic lupus
GSE18704	WNT4 is required for ovarian follicle development and female fertility
GSE5245	Profiling of CD4+ T cells responding to transient or persistent antigen presented by dendritic cells in vivo
GSE18723	Gene Expression Circulating B Lymphocytes for Smoking Females
GSE7429	Gene Expression of Circulating B Lymphocytes for Osteoporosis
GSE10810	Gene expression signatures in breast cancer distinguish phenotype charact., histological subtypes, and tumor invasivness
GSE2990	Gene Expression Profiling in Breast Cancer: Understanding the Molecular Basis of Histologic Grade To Improve Prognosis
GSE23294	An Association Between Gene Expression and Better Survival in Female Mice Following Myocardial Infarction
GSE28641	Dynamic Chromatin Localization of Sirt6 Shapes Stress- and Aging- Related Transcriptional Networks
GSE28585	Dynamic Chromatin Localization of Sirt6 Shapes Stress- and Aging- Related Transcriptional Networks (Illumina)
GSE20401	Mammary epithelial cell subpopulations from control and ovariectomized mice
GSE22446	Control of mammary stem cell function by steroid hormone signalling.
GSE15205	TGF or TNF Time series in ARPE19
GSE7868	Expression data from LNCaP cell line
GSE27848	Dietary heme stimulates epithelial cell turnover by downregulating feedback inhibitors of proliferation in murine colon (part 2)
GSE27849	Dietary heme stimulates epithelial cell turnover by downregulating feedback inhibitors of proliferation in murine colon
GSE6401	Up-regulation of translational machinery and distinct genetic subgroups characterize hyperdiploidy in multiple myeloma
GSE6365	Distinct transcriptional and genetic features associated with chromosome 13 deletion in multiple myeloma
GSE27447	FZD7 Plays a Critical Role in Triple Negative Breast Cancer Proliferation
GSE29008	Human colon epithelial treated with Clostridium difficile Toxins A and B
GSE30129	AIRE-deficient CD8+CD28low regulatory T lymphocytes fail to control experimental colitis
GSE25070	Gene expression analysis of colorectal tumors and matched adjacent non-tumor colorectal tissues.
GSE15620	Dual role for the methyltransferase G9a in the maintenance of ÃŸ-globin gene expression
GSE20739	Gene expression analysis of miR-663 knockdown under shear stress in HUVEC
GSE30622	Dual Role of FoxA1 in Androgen Receptor Binding to Chromatin, Androgen Signaling and Prostate Cancer [Expression Array]
GSE30624	Dual Role of FoxA1 in Androgen Receptor Binding to Chromatin, Androgen Signaling and Prostate Cancer
GSE28046	Modeling the functional genomics of autism using human neurons.
GSE26625	MOLECULAR CHARACTERIZATION OF LIVER ALLOGRAFTS FROM OPERATIONALLY TOLERANT TRANSPLANT RECIPIENTS (Illumina)
GSE26627	MOLECULAR CHARACTERIZATION OF LIVER ALLOGRAFTS FROM OPERATIONALLY TOLERANT TRANSPLANT RECIPIENTS
GSE25772	Genome-wide microarray analysis of normal human fibroblasts in response to Î\.b3-radiation and the radiation induced bystander effect
GSE27337	Gene expression profiles of human CD8+ T cells: IL-12 and IFN-a polarized in vitro stimulated and ex vivo sorted CCR7hi and CXCR3hi populations
GSE30392	The NOD/SCID Xenograft Model Provides Clinically-Relevant Insights into Glucocorticoid-Induced Gene Expression in Childhood B-Cell Precursor Acute Lymphoblastic Leukemia
GSE11121	The humoral immune system has a key prognostic impact in node-negative breast cancer
GSE7905	Whole genome survey of 32 Human Tissues
GSE27241	Digoxin and its derivatives suppress Th17 cell differentiation by antagonizing RORÎ\.b3t activity
GSE9984	Profiling Gene Expression in Human Placentae of Different Gestational Ages: an OPRU Network and UW SCOR Study
GSE9677	Gene expression profile in HUVECs before and after Angiopoietin stimulation
GSE12102	Overcoming resistance to conventional drugs in Ewingâ\[Euro]\[Trademark]s sarcoma and identification of molecular predictors of outcome.
GSE9086	Reanalysis of GSE8884 Samples with Breast Epithelial Samples from GSE3744.
GSE17679	Inflammatory gene profiling of Ewing sarcoma family of tumors
GSE17618	Inflammatory gene profiling of Ewing sarcoma family of tumors (set A)
GSE18842	Gene expression analysis of human lung cancer and control samples
GSE19188	Expression data for early stage NSCLC
GSE28582	Gene Copy Number Aberrations are Associated with Survival in Histological Subgroups of Non-Small Cell Lung Cancer
GSE28571	Gene Copy Number Aberrations are Associated with Survival in Histological Subgroups of Non-Small Cell Lung Cancer (expression data)
GSE22688	Differential endothelial cell gene expression by African Americans versus Caucasian Americans: A possible contribution to health disparity in vascular disease and cancer
GSE11831	Transcription profiling of biopsies from the descending colon of control subjects
GSE1456	Gene expression of breast cancer tissue in a large population-based cohort of Swedish patients
GSE33169	Gene expression profiling of negative-pressure-treated split-thickness skin graft donor site wounds reveals novel effects on epithelialization
GSE27838	Gene expression of expanded and non-expanded natural killer cells from healthy donor and myeloma patients
GSE10631	Molecular profiling of LGL leukemia reveals role of sphingolipid signaling of cytotoxic lymphocytes
GSE9077	Expression profiles of immortal lung fibroblasts
GSE10070	Gene Expression in MCF10A cells through Differentiation on Transwells
GSE10300	head and neck squamous cell carcinoma samples
GSE21422	Expression profiling of human DCIS and invasive ductal breast carcinoma
GSE14841	Expression data from healthy volunteers and IBS patients
GSE14842	Expression data from IBS patients before and after treatment
GSE16254	Integrated bioinformatic and wet-lab approach to identify potential oncogenic networks in neuroblastoma and other tumors
GSE15459	Gastric Cancer Project '08 (Singapore Patient Cohort)
GSE12198	Primary NKcells vs. NKAES-derived NK cells vs. NKcells stimulated by low/high dose IL2 after 7days of culture
GSE13067	Expression data from primary colorectal cancers
GSE20621	Immunoregulatory actions of epithelial cell PPAR g at the colonic mucosa
GSE34599	In-transit extremity melanoma III
GSE17025	Gene Expression Analysis of Stage I Endometrial Cancers
GSE29013	Robust Gene Expression Signature from Formalin-Fixed Paraffin-Embedded Samples Predicts Prognosis of Non-Small-Cell Lung Cancer Patients
GSE6966	Transcriptional profiling of bipotential embryonic liver cells to identify liver progenitor cell surface markers.
GSE6957	Transcriptional profiling of bipotential embryonic liver cells to identify liver progenitor cell surface markers (430)
GSE12585	Expression data from healthy smokers
GSE14317	Gene expression profiling of ATL patients
GSE13811	Analysis of gene expression response of CLL cells to co-culture with Nurse like cells
GSE12195	Mutations of multiple genes deregulate the NF-kB pathway in diffuse large B cell lymphoma
GSE23884	An Integrated Approach to Uncover Drivers of Cancer
GSE13061	Comparative transcriptomic analysis of BA- or BL-
GSE12627	Non-supervised hierarchical clustering of gene expression data
GSE18105	Stage II and stage III colorectal cancer
GSE23583	Highly efficient reprogramming to pluripotency and directed differentiation using synthetic mRNA
GSE23505	Enhanced Pathogenicity of Th17 cells Generated in the Absence of Transforming Growth Factor-Î\.b2 Signaling
GSE11504	Age-related expression data from composite bone marrow from healthy humans
GSE7553	Gene Expression Patterns Involved in the Malignant Transformation and Progression of Metastatic Melanoma
GSE14209	Dysregulated genes associated with acquired resistance
GSE16589	Time course profile of umbilical cord blood cells in culture
GSE15395	HCT116 tumor cells treated with a CDK inhibitor
GSE26027	Early dynamic transcriptomic changes as predictors of preoperative radiotherapy efficacy in patients with rectal cancer: a feasibility study.
GSE16515	Expression data from Mayo Clinic Pancreatic Tumor and Normal samples
GSE12460	Expression profiling of neuroblastic tumors
GSE8140	Expression data from MCF7 wt xenografts
GSE25065	Validation cohort for genomic predictor of response and survival following neoadjuvant taxane-anthracycline chemotherapy in breast cancer
GSE5460	Predicting Features of Breast Cancer with Gene Expression Patterns
GSE19344	Expression data from tamoxifen treated and control injection treated Tg(Î\[PlusMinus]MHC-MerCreMer) and wild type mus musculus.
GSE22483	Hormone-Independence of Prostate Cancer Cells is Supported by the Androgen Receptor without Binding to Classical Response Elements
GSE24514	Expression data from human MSI colorectal cancer and normal colonic mucosa
GSE14296	Genotype and expression profiling of primitive neuroectodermal tumours
GSE14295	Expression profiling of primitive neuroectodermal tumours
GSE29799	RNAi screen identifies Brd4 as a therapeutic target in acute myeloid leukemia
GSE31595	Gene expression profiles to predict recurrence in stage II and III colon cancer
GSE23878	Genome Wide Expression Analysis of Middle Eastern Colorectal Cancer Reveals FOXM1 as a Novel Target for Cancer Therapy
GSE30962	Primary and secondary CD8 T cells during acute and chronic LCMV infection
GSE24795	Gene Expression differences between replication error deficient and proficient colorectal cancers: the dominant role of deletions in 3â\[Euro]\[Trademark]UTR poly T sequences
GSE24210	IL-35-mediated induction of a potent regulatory T cell population.
GSE7852	Fat Treg cells
GSE31028	Genome-wide maps of histone modifications unwind in vivo chromatin states of the hair follicle lineage
GSE22005	Medulloblastoma tumors derived from Ptch+/-HIC+/- transgenic mouse allografted in nude mice
GSE33471	Paracrine TGFÃŸ Signaling Counterbalances BMP-Mediated Repression in Hair Follicle Stem Cell Activation
GSE25095	Protective Role of IL-10 in Ozone-induced Pulmonary Inflammation
GSE14580	Mucosal gene signatures to predict response to infliximab in patients with ulcerative colitis
GSE21452	Integrated genomic profiling in mantle cell lymphoma
GSE21029	The lymph node microenvironment promotes B-cell receptor signaling, NF-ÎºB activation, and tumor proliferation in chronic lymphocytic leukemia (CLL)
GSE22377	mRNA expression data from human adenocarcinomas of the stomach
GSE19243	Genome-wide DNA Methylation Analysis Reveals Novel Targets for Drug Development in Mantle Cell Lymphoma
GSE5851	Phase II exploratory pharmacogenomics study of cetuximab monotherapy in patients with advanced metastatic CRC
GSE6146	Expression data from CD34+CD38- stem cells and more differentiated CD34+CD38+ progenitor cellsmbryo
GSE21510	Clinical Significance of Osteoprotegerin Expression in Human Colorectal Cancer
GSE10780	Proliferative genes dominate malignancy-risk gene signature in histologically-normal breast tissue
GSE13911	Expression data from primary gastric tumors (MSI and MSS) and adjacent normal samples
GSE4183	Inflammation, adenoma and cancer: objective classification of colon biopsy specimens with gene expression signature
GSE14208	Clinical response of metastatic gastric cancer patients to cisplatin and fluorouracil (CF) combination chemotherapy
GSE14210	Expression data from human endoscopic biopsy samples
GSE7880	Molecular profiling of tumor progression in NSCLC
GSE6044	Genetic programming and gene expression profiling for molecular discrimination and characterization of lung cancers
GSE18567	Temporal profiling of gene expression in cochleae of wild type and alpha9 null mice
GSE15121	Expression data from E10 cells with miR-129 over-expression
GSE18765	The transcriptome of prospectively isolated adult neural stem cells
GSE12845	B cell subsets from human tonsil and blood
GSE10255	Gene expression in primary acute lymphoblastic leukemia (ALL) associated with methotrexate treatment response
GSE23845	Time course for bladder UCC development in UPII-SV40Tag mice
GSE4230	Gene expression profiles in developing nephrons using Lim1 metanephric mesenchyme-specific conditional mutant mice
GSE3414	Immune Response to Nippostrongylus brasiliensis in the mouse lung
GSE13949	High temporal resolution profiling of U2OS fibroblasts
GSE17765	DNA hypomethylation leads to derepression of myeloerythroid genes in hematopoietic stem cells (HSC)
GSE28237	T cell dependent immune responses: B cell activation and differentiation Group1 Fo, Group2 GC1, Group3 GC2
GSE9890	Expression profile of 5 ovarian tumour samples (two different cell types from each sample profiles)
GSE20100	Expression data from primary MEF lacking either HDAC1, HDAC2 or both
GSE30745	Expression data from murine acute myeloid leukemia (AML) cells following shRNA-mediated suppression of Myb
GSE6280	Expression data for normal and tumor kidneys
GSE8640	TFAP2C regulates multiple pathways of estrogen signaling
GSE10895	Expression study of liver smaples of 2-days old Mfp2 knockout mice as compared to wild type
GSE17551	Genes regulated after transient knock-down of Pirin in WM-266 cells
GSE14990	MYC regulation of a poor prognosis metastatic cancer cell state
GSE25732	Expression data from Pou4f3-Rb1 cKO and control inner ear
GSE21446	Identification of genes controlled by LMX1B in the developing limb, embryonic day (E) 13.5
GSE26458	Effects of IKAP/hELP1 deficiency on gene expression in differentiating neuroblastoma cells, implications for Familial dysautonomia
GSE5555	Hookworm-Induced Persistent Changes to the Immunological Environment of the Lung
GSE22325	Expression data from interleukin-stimulated HUVEC
GSE27901	Transactivation-deficient p53 Mutants in Ras-induced Cellular Senescence
GSE16684	Murine M7 leukemia derived from retroviral insertional mutagenesis of Gata1s fetal progenitors depends on IGF signaling
GSE31620	MicroRNA-1 is a candidate tumor suppressor and prognostic marker
GSE28035	Expression data from mouse oral keratinocyte
GSE2748	A molecular classification of papillary renal cell carcinoma
GSE17536	Metastasis Gene Expression Profile Predicts Recurrence and Death in Colon Cancer Patients (Moffitt Samples)
GSE14333	Expression data from 290 primary colorectal cancers
GSE33113	AMC colon cancer AJCCII
GSE26682	MRE11 Deficiency Increases Sensitivity to Poly(ADP-ribose) Polymerase Inhibition in Microsatellite Unstable Colorectal Cancers.
GSE22180	In vitro carcinogenicity testing with Balb/c 3T3 Cells treated with various chemical carcinogens
GSE30753	High apoptotic threshold mediates p53 dependent decision between arrest and apoptosis
GSE4768	Global analysis of transcriptional changes following genomic demethylation in chondrocytes, osteoblasts, and fibroblasts
GSE12767	Chorionic villus sampling (CVS) microarray in preeclampsia
GSE13975	Effects of labelling fetal MSC with MRI Particles: MGIO and Ferucarbotran
GSE26264	Genome-wide analysis gene expression of MCF10A cells growing in the presence of EGF or AREG or without EGF or AREG for 24 hrs
GSE27520	Comparison of gene expression profiles of normal human bronchial epithelial cells in 2D and 3D cultural conditions
GSE24742	Effects of Rituximab on global gene expression profiles in the RA synovium
GSE9489	Analyses of heterogeneous renal allograft biopsies reveal conserved rejection signatures and molecular pathways I
GSE9493	Transcriptomic analyses of renal allograft biopsies reveal conserved rejection signatures and molecular pathways
GSE3834	Profiling of ER+ BrC cells with and without estradiol in both cell cultures and xenografts
GSE20247	C-peptide and/or transforming growth factor beta 1 effect on human proximal tubular cell line
GSE7670	Expression data from Lung cancer
GSE7586	Genome wide analysis of placental malaria
GSE3149	Ovarian Cancer Dataset
GSE7103	Gene expression profiling in wear-particle induced and infectious endoprosthesis loosening
GSE16231	Differentially expressed genes after treatment with adriamycin in DMBA-induced rat breast tumors
GSE8407	Elucidation of the phenotypic, functional and molecular topography of a myeloerythroid progenitor cell hierarchy
GSE11137	Titin splicing
GSE9166	Trovafloxacin-Induced Gene Expression Changes: Comparison of Primary Human Hepatocytes to HepG2 Cells
GSE21568	Mouse bulge (CD34+CD200+CD49+) versus secondary hair germ (CD34-CD200+CD49+) versus interfollicular epidermis (CD34-CD200-CD49+)
GSE21569	Bald scalp retains hair follicle stem cells but lacks CD200-rich and CD34-positive hair follicle progenitor cells
GSE24117	In Silico ascription of gene expression differences to tumor and stromal cells in a model to study impact on breast cancer outcome
GSE10281	Letrozole (Femara) early response to treatment
GSE18454	Analysis of normal lung cells treated with 5-aza-dC to induce DNA demethylation
GSE7476	Analysis of clinical bladder cancer classification according to microarray expression profiles
GSE32518	Expression data from paired matched breast cancer Fine needle aspiration (FNA) or Core needle biopsies (CBX)
GSE23720	High-resolution comparative genomic hybridization of inflammatory breast cancer and identification of candidate genes
GSE27389	Substitutions in the KRas oncogene determine protein behavior: Implications for signaling and clinical outcome.
GSE21887	Identification of EP4 as a Potential Target for the Treatment of Castration-Resistant Prostate Cancer Using a Novel Xenograft Model
GSE25550	t(11;18)-positive vs. t(11;18)-negative MALT lymphoma
GSE2109	Expression Project for Oncology (expO)
GSE2034	Breast cancer relapse free survival
GSE31519	A Clinically Relevant Gene Signature in Triple-Negative and Basal-Like Breast Cancer
GSE20486	Clinical implications of gene dosage and gene expression patterns in diploid breast carcinoma
GSE20462	Clinical implications of gene dosage and gene expression patterns in diploid breast carcinoma (transcriptomic profiling)
GSE22840	Integration of transcript expression, copy number and LOH analysis of infiltrating ductal carcinoma of the breast
GSE22544	Integration of transcript expression, copy number and LOH analysis of infiltrating ductal carcinoma of the breast: expression analysis
GSE24450	183 breast tumors from the Helsinki Univerisity Central Hospital with survival information
GSE18728	Expression data from human breast cancers pre and post chemothrapy
GSE16987	A new gene expression signature, the ClinicoMolecular Triad Classification, may improve prediction and prognostication of breast cancer at the time of diagnosis
GSE1561	EORTC 10994 clinical trial
GSE26971	Affymetrix data for training of Endopredict algorithm
GSE3494	An expression signature for p53 in breast cancer predicts mutation status, transcriptional effects, and patient survival
GSE25055	Discovery cohort for genomic predictor of response and survival following neoadjuvant taxane-anthracycline chemotherapy in breast cancer
GSE25066	Genomic predictor of response and survival following neoadjuvant taxane-anthracycline chemotherapy in breast cancer
GSE20685	Microarray-based molecular subtyping of breast cancer
GSE6532	Definition of clinically distinct molecular subtypes in estrogen receptor positive breast carcinomas using genomic grade
GSE23177	Prediction of lymph node involvement in breast cancer from primary tumor tissue using gene expression profiling and miRNAs.
GSE7390	Strong Time Dependence of the 76-Gene Prognostic Signature
GSE20711	Epigenetic portraits of human breast cancers (expression data)
GSE8025	Diarrhea as a Cause of Mortality in a Mouse Model of Infectious Colitis
GSE30195	Gene expression profiling in myelodysplastic syndromes
GSE24673	Expression of PRAME in retinoblastoma primary tumors
GSE4668	Expression data from hormone-starved MCF7/BUS cell culture
GSE25085	Comparison of gene expression profiles by CD3+CD4+ thymocytes derived from fetal and adult hematopoietic stem cells
GSE21050	Expression data from Complex genetics sarcomas (cohort 1 and 2)
GSE23421	The immunoregulatory effect of macrophage-specific PPAR gamma deficiency on experimental inflammatory bowel disease
GSE28315	Gene expression pattern of skin biopsies of epidermolysis bullosa simplex patients in comparison with control subjects
GSE31232	Expression data from different samples of a single ccRCC patient.
GSE27131	Peripheral blood cells expression data form 7 patients with severe pdm(H1N1) influensa and 7 gender and age matched healthy controls
GSE19829	A gene expression profile of BRCAness that is associated with outcome in ovarian cancer
GSE23687	Expression data from SPARKS CHARMS JIA cohort
GSE27850	HAV acute infection in chimpanzees
GSE13231	The effect of inherited polymorphism on prognostic gene expression signatures
GSE21716	Hepatic xenobiotic metabolizing enzyme gene expression through the life stages of the mouse
GSE18091	Dihydrotestosterone induced changes in gene expression in immortalized human meibomian gland epithelial cells
GSE13507	Predective Value of Prognosis-Related Gene Expression Study in Primary Bladder Cancer
GSE34948	Expression data from three endothelial cell lines derived from murine embryonic stem cells expressing VE-cadherin, N-cadherin or both
GSE8650	Blood Leukocyte Microarrays to Diagnose Systemic Onset Juvenile Idiopathic Arthritis and Follow IL-1 blocade
GSE13267	Ependymoma gene expression analysis
GSE25640	Expression data from wild type or FIZZ2 knockout murine lungs
GSE6338	Gene expression analysis of Peripheral T-cell Lymphoma/Unspecified
GSE11056	Expression data from mouse lung
GSE23036	Gene expression signatures and molecular markers predict response to therapy in locally advanced head and neck squamous cell carcinoma.
GSE8894	Prediction of Recurrence-Free Survival in Postoperative NSCLC Patientsâ\[Euro]"a Useful Prospective Clinical Practice
GSE31210	Gene expression data for pathological stage I-II lung adenocarcinomas
GSE20347	Analysis of gene expression in esophageal squamous cell carcinoma (ESCC)
GSE6008	Human ovarian tumors and normal ovaries
GSE12172	Common activation of RAS_MAPK pathway in serous LMP tumours
GSE30784	Gene expression profiling of oral squamous cell carcinoma (OSCC)
GSE3141	Lung Cancer Dataset
GSE9877	Genetic Endothelial Systems Biology of Sickle Stroke Risk
GSE23400	Global gene expression profiling and validation in esophageal squamous cell carcinoma (ESCC)
GSE7803	Human pre-invasive and invasive cervical squamous cell carcinomas and normal cervical epithelia
GSE12587	Alterations of global gene expression by cigarette smoke
GSE16131	Differences Between Follicular Lymphoma With and Without Translocation t(14;18)
GSE31852	An EGFR-mutation signature reveals features of the EGFR-dependent phenotype and identifies MACC1 as an EGFR-associated regulator of MET.
GSE3744	Human breast tumor expression
GSE9899	Expression profile of ovarian tumour samples
GSE18534	Mouse small cell lung cancer model
GSE6088	Imprints of atherosclerosis are present in circulating T cells of patients with Familial Hypercholesterolemia
GSE6740	Comparison of transcriptional profiles of CD4+ and CD8+ T cells from HIV-infected pateints and uninfected control group
GSE7875	Deletion of PKBalpha/Akt1 affects thymic development
GSE20614	Gene expression profiling of mouse tumors arising from Keratin 6-positive mammary cells
GSE5817	marsh-affy-mouse-232749
GSE14699	Expression data from CD8+ T cells undergoing deletional tolerance
GSE23014	Comprehensive profiling of the early lung immune responses in the mouse model of tuberculosis
GSE22213	Cooperative interaction between retinoic acid receptor-alpha and estrogen receptor in breast cancer.
GSE16104	IL-1b responses in receptor-reconstituted AcP-deficient neurons
GSE4025	Gene Expression Preferentially Regulated by Tamoxifen in Breast Cancer Cells
GSE28497	Discovery of novel recurrent mutations and rearrangements in early T-cell precursor acute lymphoblastic leukaemia by whole genome sequencing
GSE19925	Gene expression profile of the mammary stroma in Rarb -/- mice compared to their wild type littermates
GSE23086	Beyond the Macrophage: System-wide Cellular and Molecular Dysregulation in GBA1 Deficient Mice Recapitulates Human Non-neuronopathic, Type 1 Gaucher Disease
GSE25905	Expression data from mouse bone marrow adipocytes with age
GSE19423	Predictive Gene Signatures as Strong Prognostic Indicators of the Effectiveness of BCG Immunotherapy
GSE5287	Prediction of response and survival following chemotherapy in patients with advanced bladder cancer
GSE17705	Endocrine Sensitivity Index Validation Dataset
GSE16455	Indolent MCL identified by genomic and gene expression profiling
GSE15750	Enhancing CD8 T Cell Memory by Modulating Fatty Acid Metabolism
GSE9725	Gene expression data after acute withdrawal of TERT in mouse skin
GSE23502	Differentially expressed genes of CD11b+Gr-1+ myeloid cells
GSE10245	Gene expression differences between adenocarcinoma and squamous cell carcinoma in human NSCLC
GSE33072	An epithelial-mesenchymal transition (EMT) gene signature predicts resistance to erlotinib and PI3K pathway inhibitors and identifies Axl as a novel EMT marker in non-small cell lung cancer.
GSE31437	Chemorefractory non-small cell lung cancer gene expression profiles from the Biomarker-Integrated Approaches of Targeted Therapy for Lung Cancer Elimination (BATTLE) trial
GSE19923	Expression data from E protein deficient double-positive (DP) thymocytes
GSE23593	Intratumor Heterogeneity and Precision of Microarray-Based Predictors of Breast Cancer Biology and Clinical Outcome
GSE12630	Gene expression profiles of poorly differentiated, undifferentiated and metastatic cancers
GSE15208	Gene Expression in the Human Mammary Epithelium during Lactation: the Milk Fat Globule Transcriptome through 4 Days
GSE16389	Global analysis of gene expression by SV40 T antigen in the mouse small intestine epithelium
GSE11839	Differentiation associated changes in gene expression profiles for interstitial cystitis and control urothelial cells
GSE25488	Expression data from C3(1)Tag mammary tumors, tumor derived cell line (M6) and normal mammary tissue (FVB)
GSE2719	Gene expression of human soft tissue sarcoma
GSE33371	Beta-catenin status effects in human adrenocortical carcinomas (33), adenomas (22), and normal adrenal cortex (10)
GSE10927	Human adrenocortical carcinomas (33), adenomas (22), and normal adrenal cortex (10), on Affymetrix HG_U133_plus_2 arrays
